# Supplementary material for: Mortality advantage among migrants according to duration of stay in France, 2004–2014
Source: BMC Public Health. 2019 Mar 21;19:327. doi: 10.1186/s12889-019-6652-1 (PMC6427872; doi:10.1186/s12889-019-6652-1)
Supplement: Supplementary file 1 — Table S1. Hazard ratios (log) for all-cause mortality among male migrants over duration of stay, ages 20+, baseline and final models. (1) baseline year of entry adjusted for but not shown (2) significant levels at ** p < 0.01, * p < 0.05, and + p < 0.10. Table S2. Hazard ratios (log) for all-cause mortality among female migrants over duration of stay, ages 20+, baseline and final models. (1) baseline year of entry adjusted for but not shown (2) significant levels at ** p < 0.01, * p < 0.05, and + p < 0.10. Table S3. Hazard ratios (log) for all-cause mortality among male and female migrants over duration of stay, fixed at age bands 60–70, baseline and final models. (1) baseline year of entry adjusted for but not shown (2) significant levels at ** p < 0.01, * p < 0.05, and + p < 0.10. Table S4. Hazard ratios (log) for all-cause mortality among male and female migrants over duration of stay, fixed at age bands 70–80, baseline and final models. (1) baseline year of entry adjusted for but not shown (2) significant levels at ** p < 0.01, * p < 0.05, and + p < 0.10. Table S5. Compositional characteristics (education, country of origin, year and age of arrival, and age) of male migrants over duration of stay, ages 20+. Table S6. Compositional characteristics (education, country of origin, year and age of arrival, and age) of female migrants over duration of stay, ages 20+. Table S7. Compositional characteristics (education and country of origin only) of male and female migrants over duration of stay, ages 60–80. (XLSX 43 kb) [file 12889_2019_6652_MOESM1_ESM.xlsx]

## Sheet: Table 1
	Males, ages 20+	Baseline model						SES-adjusted model
		HR	SE	Sig	95% CIs			HR	SE	Sig	95% CIs
	Duration of stay
	Natives	1						1
	0 to 5	0.37	0.08	**	0.23	-	0.58	0.4	0.09	**	0.25	-	0.63
	5 to 10	0.59	0.12	**	0.4	-	0.87	0.61	0.12	*	0.41	-	0.91
	10 to 15	0.48	0.12	**	0.3	-	0.79	0.52	0.13	**	0.32	-	0.84
	15 to 20	0.56	0.13	*	0.36	-	0.88	0.59	0.14	*	0.38	-	0.93
	20 to 30	0.65	0.09	**	0.5	-	0.85	0.66	0.09	**	0.5	-	0.87
	30 to 40	0.7	0.06	**	0.58	-	0.83	0.68	0.06	**	0.57	-	0.81
	40 to 50	0.68	0.04	**	0.61	-	0.76	0.68	0.04	**	0.61	-	0.75
	50 to 60	0.81	0.05	**	0.71	-	0.92	0.78	0.05	**	0.69	-	0.89
	60-years+	0.97	0.05		0.86	-	1.08	0.95	0.05		0.85	-	1.06
	ISCED education level
	Tertiary							1
	Secondary							1.3	0.03	**	1.23	-	1.37
	Primary							1.52	0.04	**	1.43	-	1.6
	Below Primary							1.7	0.1	**	1.51	-	1.91
	Marital status
	Married							1
	Single							1.72	0.05	**	1.63	-	1.81
	Divorced							1.43	0.04	**	1.36	-	1.51
	Widowed							1.7	0.06	**	1.58	-	1.82
	Table 1. Hazard ratios (log) for all-cause mortality among male migrants over duration of stay, ages 20+, baseline and final models.
	Legend: (1) baseline year of entry adjusted for but not shown (2) significant levels at ** p<0.01, * p<0.05, and + p<0.10.

## Sheet: Table 2
	Females, ages 20+	Baseline model						SES-adjusted model
		HR	SE	Sig	95% CIs			HR	SE	Sig	95% CIs
	Duration of stay
	Natives	1						1
	0 to 5	0.52	0.16	*	0.29	-	0.95	0.49	0.15	*	0.27	-	0.89
	5 to 10	0.62	0.19		0.34	-	1.12	0.57	0.17	†	0.32	-	1.03
	10 to 15	0.52	0.19	†	0.26	-	1.04	0.48	0.17	*	0.24	-	0.96
	15 to 20	0.66	0.19		0.39	-	1.14	0.63	0.17	†	0.36	-	1.08
	20 to 30	0.94	0.15		0.69	-	1.27	0.87	0.14		0.64	-	1.19
	30 to 40	0.81	0.09	†	0.65	-	1.01	0.76	0.09	*	0.61	-	0.95
	40 to 50	0.79	0.05	**	0.71	-	0.89	0.78	0.05	**	0.69	-	0.88
	50 to 60	0.78	0.06	**	0.68	-	0.9	0.75	0.06	**	0.65	-	0.87
	60-years+	0.85	0.04	**	0.77	-	0.94	0.83	0.04	**	0.75	-	0.91
	ISCED education level
	Tertiary							1
	Secondary							0.92	0.02	**	1.07	-	1.33
	Primary							1.11	0.03	**	1.05	-	1.17
	Below Primary							1.19	0.02	**	0.88	-	0.97
	Marital status
	Married							1
	Single							1.59	0.05	**	1.49	-	1.7
	Divorced							1.33	0.03	**	1.27	-	1.4
	Widowed							1.38	0.06	**	1.27	-	1.51
	Table 2. Hazard ratios (log) for all-cause mortality among female migrants over duration of stay, ages 20+, baseline and final models.
	Legend: (1) baseline year of entry adjusted for but not shown (2) significant levels at ** p<0.01, * p<0.05, and + p<0.10.

## Sheet: Table 3
	Ages 60 to 70	Baseline model						SES-adjusted model
		HR	SE	Sig	95% CIs			HR	SE	Sig	95% CIs
	Males
	Duration of stay
	Natives	1						1
	0 to 10	0.32	0.13	**	0.15	-	0.72	0.39	0.16	*	0.17	-	0.87
	10 to 20	0.46	0.19	†	0.21	-	1.03	0.51	0.21		0.23	-	1.14
	20 to 30	0.43	0.22	†	0.16	-	1.15	0.45	0.23		0.17	-	1.2
	30 to 40	0.78	0.19		0.49	-	1.24	0.73	0.18		0.45	-	1.17
	40 to 50	0.83	0.08	†	0.68	-	1	0.78	0.08	*	0.64	-	0.95
	50 to 60	0.76	0.11	†	0.58	-	1	0.74	0.1	*	0.56	-	0.98
	60-years+	0.94	0.17		0.66	-	1.33	0.96	0.17		0.68	-	1.36
	ISCED education level
	Tertiary							1
	Secondary							1.52	0.1	**	1.34	-	1.72
	Primary							1.77	0.13	**	1.53	-	2.04
	Below Primary							2.05	0.31	**	1.53	-	2.76
	Marital status
	Married							1
	Single							2.02	0.14	**	1.78	-	2.31
	Divorced							1.86	0.18	**	1.54	-	2.26
	Widowed							1.88	0.13	**	1.64	-	2.16
	Females
	Duration of stay
	Natives	1						1
	0 to 10	0.39	0.27		0.1	-	1.55	0.37	0.26		0.09	-	1.48
	10 to 20	1.08	0.45		0.48	-	2.43	1.07	0.44		0.48	-	2.41
	20 to 30	0.85	0.42		0.32	-	2.26	0.7	0.35		0.26	-	1.88
	30 to 40	0.97	0.28		0.54	-	1.71	0.77	0.23		0.43	-	1.39
	40 to 50	1.07	0.46		0.8	-	1.42	0.95	0.14		0.71	-	1.27
	50 to 60	0.86	0.2		0.55	-	1.35	0.81	0.19		0.52	-	1.26
	60-years+	1.35	0.33		0.83	-	2.19	1.37	0.34		0.84	-	2.21
	ISCED education level
	Tertiary							1
	Secondary							1.02	0.09		0.85	-	1.21
	Primary							1.35	0.14	**	1.1	-	1.64
	Below Primary							1.92	0.37	**	1.31	-	2.82
	Marital status
	Married							1
	Single							2.2	0.23	**	1.79	-	2.71
	Divorced							1.19	0.11	†	1	-	1.42
	Widowed							1.6	0.17	**	1.3	-	1.97
	Table 3. Hazard ratios (log) for all-cause mortality among male and female migrants over duration of stay, fixed at age bands 60-70, baseline and final models.
	Legend: (1) baseline year of entry adjusted for but not shown (2) significant levels at ** p<0.01, * p<0.05, and + p<0.10.

## Sheet: Table 4
	Ages 70 to 80	Baseline model						SES-adjusted model
		HR	SE	Sig	95% CIs			HR	SE	Sig	95% CIs
	Males
	Duration of stay
	Natives	1						1
	0 to 10	0.52	0.2	†	0.25	-	1.1	0.54	0.2	†	0.26	-	1.13
	10 to 20	0.51	0.15	*	0.29	-	0.9	0.54	0.16	*	0.31	-	0.95
	20 to 30	0.71	0.23		0.38	-	1.32	0.74	0.23		0.4	-	1.38
	30 to 40	0.87	0.15		0.63	-	1.2	0.86	0.14		0.62	-	0.19
	40 to 50	0.81	0.07	**	0.68	-	0.95	0.78	0.07	**	0.66	-	0.92
	50 to 60	0.83	0.07	**	0.71	-	0.97	0.81	0.06	**	0.68	-	0.94
	60 to 70	0.85	0.12		0.66	-	1.11	0.84	0.11		0.65	-	1.1
	70-years+	0.89	0.09		0.74	-	1.09	0.9	0.09		0.74	-	1.1
	ISCED education level
	Tertiary							1
	Secondary							1.09	0.04	*	1	-	1.18
	Primary							1.26	0.05	**	1.16	-	1.38
	Below Primary							1.34	0.12	**	1.12	-	1.6
	Marital status
	Married							1
	Single							1.52	0.07	**	1.4	-	1.66
	Divorced							1.38	0.05	**	1.29	-	1.49
	Widowed							1.42	0.1	**	1.24	-	1.63
	Females
	Duration of stay
	Natives	1						1
	0 to 10	0.29	0.2	†	0.07	-	1.14	0.26	0.18	†	0.06	-	1.03
	10 to 20	0.4	0.2	†	0.15	-	1.07	0.38	0.19	†	0.14	-	1
	20 to 30	1.03	0.29		0.6	-	1.78	0.95	0.27		0.55	-	1.65
	30 to 40	0.94	0.16		0.67	-	1.31	0.86	0.15		0.62	-	1.51
	40 to 50	0.81	0.08	*	0.68	-	0.98	0.77	0.07	**	0.64	-	0.93
	50 to 60	0.83	0.08	†	0.69	-	1.01	0.78	0.08	*	0.65	-	0.95
	60-years+	0.79	0.14		0.57	-	1.11	0.73	0.13	†	0.52	-	1.03
	70-years+	0.87	0.1		0.7	-	1.09	0.85	0.09		0.69	-	1.06
	ISCED education level
	Tertiary							1
	Secondary							0.94	0.05		0.86	-	1.03
	Primary							1.18	0.06	**	1.07	-	1.3
	Below Primary							1.32	0.13	**	1.09	-	1.6
	Marital status
	Married							1
	Single							1.4	0.08	**	1.26	-	1.56
	Divorced							1.22	0.04	**	1.15	-	1.31
	Widowed							1.31	0.1	**	1.14	-	1.52
	Table 4. Hazard ratios (log) for all-cause mortality among male and female migrants over duration of stay, fixed at age bands 70-80, baseline and final models.
	Legend: (1) baseline year of entry adjusted for but not shown (2) significant levels at ** p<0.01, * p<0.05, and + p<0.10.

## Sheet: Table 5
	Males	Duration of stay									Total
		0	5	10	15	20	30	40	50	60+	Deaths	Population
	ISCED
	Below primary	4.12	4.56	5.01	5.13	5.81	8.66	7.83	8.03	4.32	118	1868
	Primary	22.96	28.25	28.09	28.66	26.93	30.65	23.38	23.2	26.18	397	7668
	Secondary	14.24	17.72	20.11	19.77	23.18	31.14	39.89	39.88	40.96	416	8216
	Tertiary	58.68	49.47	46.79	46.44	44.07	29.55	28.9	28.88	28.54	257	11366
	Natives: Less than primary (0.7) Primary (15.2) Secondary (46.0) Tertiary (38.0)
	Country/region of birth
	Spain/Italy	4.24	2.6	3.45	2.69	3.27	5.79	17.01	30.6	41.19	346	3079
	Portugal	6.28	5.19	6.47	9.14	7.85	25.03	13.39	2.51	0.79	84	3115
	Other Europe	34.56	25.71	22.04	17.88	11.91	9.11	6.93	12.64	22.64	217	4670
	Algeria	8.32	11.79	12.85	11.58	10.12	14.16	38.62	25.7	14.47	291	5422
	Morocco/Tunisia	12.89	16.82	18	16.81	19.66	18.68	15.9	16.35	8.02	109	4815
	Sub-Saharan Africa	12.41	15.82	15.38	16.1	13.87	8.53	4.06	3.95	4.64	49	2896
	Turkey	4.3	7.09	7.09	8.68	9.99	6.47	0.68	0.12	0.31	12	1446
	Asia	7.63	6.43	6.43	8.63	14.67	7.65	1.85	5.64	5.42	54	2033
	Other	9.38	8.56	8.56	8.48	8.66	4.58	1.56	2.47	2.52	26	1642
	Year of arrival
	Q1	2003	2000	1994	1989	1980	1970	1961	1951	1931	1963
	Median	2005	2002	1997	1990	1983	1972	1962	1955	1939	1978
	Q3	2008	2004	2000	1993	1987	1975	1965	1958	1946	1997
	Age
	Q1	25	27	31	34	33	41	51	57	70	36
	Median	32	33	36	39	43	52	60	66	78	48
	Q3	43	41	43	45	49	58	67	75	84	61
	Age at arrival
	Q1	24	22	21	18	9	18	7	4	2	11
	Median	30	27	25	23	20	24	17	14	5	21
	Q3	42	35	32	29	25	29	24	22	14	27
	Total
	Deaths	18	25	16	19	52	125	351	248	334	1188	.
	Population	3328	3003	2055	1969	3973	4887	6207	2424	1272	.	29118
	Table 5. Compositional characteristics (education, country of origin, year and age of arrival and age) of male migrants over duration of stay, ages 20+.

## Sheet: Table 6
	Females	Duration of stay									Total
		0	5	10	15	20	30	40	50	60+	Deaths	Population
	ISCED
	Below primary	5.32	6.98	6.78	8.22	10.72	10.7	7.34	6.44	6.97	125	2476
	Primary	22.02	26.1	27.42	29.8	27.29	31.24	25.69	27.39	35.82	424	8525
	Secondary	11.96	16.01	17.24	19.44	19.95	25.83	37.09	37.59	39.58	331	7832
	Tertiary	60.7	50.91	48.56	42.54	42.04	32.22	29.9	28.58	17.63	183	12126
	Natives: Less than primary (0.8) Primary (16.2) Secondary (42.5) Tertiary (40.5)
	Country/region of birth
	Spain/Italy	4.11	2.7	3.05	2.71	3.04	6.18	19.03	33.36	41.93	338	3573
	Portugal	4.03	3.74	5.57	7.98	7.91	27.43	11.48	2.37	1.05	45	3036
	Other Europe	33.29	27.69	24.1	20.25	15.13	12.84	8.72	14.47	32.27	269	5840
	Algeria	8.91	11.69	11.45	10.03	12.27	12.94	36.78	20.32	10.5	242	5306
	Morocco/Tunisia	10.91	12.19	12.3	15.78	17.45	16.39	15.67	17.98	5.75	87	4487
	Sub-Saharan Africa	12.86	17.32	18.45	14.5	13.18	7.21	4.09	4.31	3.2	25	3088
	Turkey	3.84	5.34	6.51	7.7	8.7	4.61	0.36	0.2	0.55	5	1263
	Asia	10.78	9.49	10.41	10.69	13.93	7.86	2.01	4.9	2.76	28	2448
	Other	11.27	9.84	8.17	10.36	8.38	4.53	1.85	2.09	1.99	24	1918
	Year of arrival
	Q1	2004	2000	1994	1989	1980	1970	1961	1951	1929	1962
	Median	2006	2002	1997	1990	1983	1973	1962	1955	1936	1979
	Q3	2008	2004	2000	1993	1986	1976	1965	1958	1945	1997
	Age
	Q1	24	27	31	34	34	41	51	58	74	35
	Median	30	33	35	39	43	51	60	68	82	48
	Q3	40	40	42	46	50	58	69	77	88	62
	Age at arrival
	Q1	23	21	20	19	10	18	7	5	2	11
	Median	29	27	25	24	20	24	18	15	6	21
	Q3	39	35	31	29	25	31	26	25	18	28
	Total
	Deaths	11	11	8	13	41	82	292	186	419	1063	.
	Population	3647	3182	2228	2104	4401	4899	6158	2530	1810	.	30959
	Table 6. Compositional characteristics (education, country of origin, year and age of arrival and age) of female migrants over duration of stay, ages 20+.

## Sheet: Table 7
	Ages 60 to 80	Duration of stay						Total
		0	10	20	30	40	50	Deaths	Population
	Males
	ISCED
	Below primary	6.12	5.8	11.38	21.23	13.69	11.99	80	871
	Primary	18.98	14.73	28.46	40.52	29.72	27.94	192	2004
	Secondary	12.04	18.3	11.79	17.03	33.01	36.75	207	2087
	Tertiary	62.86	61.16	48.37	21.23	23.58	32.32	107	2036
	Natives: Less than primary (1.0) Primary (21.1) Secondary (55.1) Tertiary (22.9)
	Country/region of birth
	Spain/Italy	4.29	4.91	6.91	7.54	16.94	33.33	147	1359
	Portugal	0.82	0.89	2.85	26.62	12.18	2.53	45	663
	Other Europe	77.55	66.07	31.71	9.48	7.45	9.52	97	1204
	Algeria	2.24	8.93	6.1	19.18	41.46	28.21	170	1968
	Morocco/Tunisia	1.22	3.57	10.16	14.22	14.46	15.3	67	895
	Sub-Saharan Africa	3.67	4.91	5.28	6.57	3.05	2.38	19	274
	Turkey	0.61	0	2.44	5.93	0.94	0.07	4	93
	Asia	2.86	4.91	23.58	5.71	2.21	5.99	25	331
	Other	6.73	5.8	10.98	4.74	1.31	2.67	12	211
	Total
	Deaths	16	11	13	73	229	244	586	.
	Population	490	224	246	928	2981	2129	.	6998
	Females
	ISCED
	Below primary	7.89	12.55	25	23.74	11.98	8.31	43	835
	Primary	24.68	25.52	25.67	38.62	33.36	32.78	139	2196
	Secondary	15.27	15.9	15.33	14.77	31.57	36.93	106	2035
	Tertiary	52.16	46.03	34	22.87	23.09	21.98	62	1757
	Natives: Less than primary (1.1) Primary (24.2) Secondary (57.0) Tertiary (17.8)
	Country/region of birth
	Spain/Italy	3.55	3.35	4.33	8.86	22.2	37.16	104	1562
	Portugal	2.79	0.84	4.33	31.51	10.83	3.1	24	671
	Other Europe	69.54	51.88	24	15.21	11.21	11.78	57	1302
	Algeria	5.33	12.55	16.67	14.33	33.74	21.15	89	1578
	Morocco/Tunisia	2.79	5.86	9	10.39	14.26	16.99	44	850
	Sub-Saharan Africa	6.09	7.53	6.67	4.49	2.84	3.25	11	266
	Turkey	0.51	3.77	8	4.16	0.82	0.15	1	85
	Asia	3.3	5.44	16.67	5.69	2.17	4.61	11	280
	Other	6.09	8.79	10.33	5.36	2.21	1.81	9	229
	Total
	Deaths	7	8	13	40	150	132	350	.
	Population	394	239	300	914	2854	2122	.	6823
	Table 7. Compositional characteristics (education and country of origin) of male and female migrants over duration of stay, ages 60-80.
